# Supplementary material for: Chiral DNA sequences as commutable controls for clinical genomics
Source: Nat Commun. 2019 Mar 22;10:1342. doi: 10.1038/s41467-019-09272-0 (PMC6430799; doi:10.1038/s41467-019-09272-0)
Supplement: Supplementary file 5 — Supplementary Data 1 [file 41467_2019_9272_MOESM5_ESM.xlsx]

## Sheet: Sheet1
Sample	Type	Position (hg38)	Reference	Alternate	Filter (standard)	Filter (optimized)	Expected VAF	Read count (reference)	Read count (variant)	Confidence (SomaticEVS)	Confidence (QSS/I)	Independent validation
Patient #1	Patient variant candidate	chr6:37171341	G	C	Pass	Pass	-	248	76	19.98	270	Confirmed
Patient #1	Patient variant candidate	chr12:111447517	C	G	Pass	Pass	-	63	44	19.98	263	Confirmed
Patient #1	Patient variant candidate	chr1:201049077	C	T	Pass	Pass	-	20	15	19.98	164	Confirmed
Patient #1	Patient variant candidate	chr4:186588924	T	C	Pass	Pass	-	36	7	19.87	76	Confirmed
Patient #1	Patient variant candidate	chr3:179199790	G	T	Pass	Pass	-	24	5	19.87	68	Not confirmed
Patient #1	Patient variant candidate	chr17:7674231	GC	G	Pass	Pass	-	76	73	17.27	399	Confirmed
Patient #1	Patient variant candidate	chr11:108345819	G	A	Pass	Pass	-	46	16	12.49	104	Confirmed
Patient #1	Patient variant candidate	chr7:55142378	G	T	Pass	Reject	-	109	7	10.22	57	Not confirmed
Patient #1	Patient variant candidate	chr22:29678286	G	A	Pass	Reject	-	71	3	9.94	48	Not confirmed
Patient #1	Patient variant candidate	chr12:121001113	G	A	Pass	Reject	-	285	7	9.87	52	Not confirmed
Patient #1	Patient variant candidate	chr9:136510762	C	T	Pass	Reject	-	90	5	8.48	39	Not confirmed
Patient #1	Patient variant candidate	chr6:26031749	G	T	Pass	Reject	-	226	8	8.33	58	Not confirmed
Patient #1	Patient variant candidate	chr7:117642574	C	T	Pass	Reject	-	32	4	7	32	Not confirmed
Patient #1	Chiral true-positive	chr1:114421610	G	T	Pass	Pass	0.25	47	12	19.98	92	-
Patient #1	Chiral true-positive	chr1:226064434	A	T	Pass	Pass	0.25	12	8	11.78	56	-
Patient #1	Chiral true-positive	chr1:43349338	G	T	Pass	Pass	0.5	35	83	19.73	565	-
Patient #1	Chiral true-positive	chr1:64844834	C	T	Pass	Pass	0.5	36	22	19.98	144	-
Patient #1	Chiral true-positive	chr10:86923490	G	T	Pass	Pass	1	0	108	14.1	828	-
Patient #1	Chiral true-positive	chr10:87933147	C	G	Pass	Pass	0.25	53	11	12.28	75	-
Patient #1	Chiral true-positive	chr10:87957915	C	T	Pass	Pass	0.0625	23	5	19.87	74	-
Patient #1	Chiral true-positive	chr11:119278181	T	C	Pass	Pass	0.125	8	3	19.83	52	-
Patient #1	Chiral true-positive	chr12:111418845	G	A	Pass	Pass	0.125	21	6	19.98	76	-
Patient #1	Chiral true-positive	chr12:57751647	C	A	Pass	Pass	0.5	152	211	19.73	755	-
Patient #1	Chiral true-positive	chr13:28018505	C	A	Pass	Pass	0.125	47	5	16.83	68	-
Patient #1	Chiral true-positive	chr14:104780214	C	T	Pass	Pass	1	6	432	19.73	2336	-
Patient #1	Chiral true-positive	chr15:66485086	C	T	Pass	Pass	0.125	38	10	19.98	96	-
Patient #1	Chiral true-positive	chr15:90088606	C	T	Pass	Pass	0.125	242	31	18.09	155	-
Patient #1	Chiral true-positive	chr16:2175555	A	G	Pass	Pass	0.25	327	97	19.98	308	-
Patient #1	Chiral true-positive	chr16:68812184	A	G	Pass	Pass	0.0625	32	5	18.5	71	-
Patient #1	Chiral true-positive	chr17:12107827	C	T	Pass	Pass	0.25	15	4	19.98	73	-
Patient #1	Chiral true-positive	chr17:39724747	G	T	Pass	Pass	0.0625	358	26	13.3	102	-
Patient #1	Chiral true-positive	chr17:42207711	T	G	Pass	Pass	0.5	92	64	19.98	263	-
Patient #1	Chiral true-positive	chr17:7673803	G	A	Pass	Pass	0.0625	90	11	17.82	91	-
Patient #1	Chiral true-positive	chr18:51065549	G	A	Pass	Pass	0.5	18	12	19.98	63	-
Patient #1	Chiral true-positive	chr19:1223126	C	G	Pass	Pass	0.5	100	84	19.98	496	-
Patient #1	Chiral true-positive	chr19:4363794	G	A	Pass	Pass	0.25	207	81	19.98	399	-
Patient #1	Chiral true-positive	chr2:197401887	C	T	Pass	Pass	1	0	34	19.73	130	-
Patient #1	Chiral true-positive	chr2:25234374	G	A	Pass	Pass	0.0625	134	8	11.24	88	-
Patient #1	Chiral true-positive	chr2:29213994	A	C	Pass	Pass	0.125	28	6	19.87	70	-
Patient #1	Chiral true-positive	chr2:47803500	AC	A	Pass	Pass	0.25	51	8	13.34	45	-
Patient #1	Chiral true-positive	chr3:10142050	C	A	Pass	Pass	0.5	21	18	19.98	137	-
Patient #1	Chiral true-positive	chr4:1801841	C	G	Pass	Pass	1	0	6	19.73	159	-
Patient #1	Chiral true-positive	chr5:35874471	A	AAAGGCGGGCAGC	Pass	Pass	0.5	38	12	16.61	74	-
Patient #1	Chiral true-positive	chr6:108664138	C	T	Pass	Pass	1	2	107	12	910	-
Patient #1	Chiral true-positive	chr7:55174015	G	C	Pass	Pass	0.0156	209	9	10.23	111	-
Patient #1	Chiral true-positive	chr9:107487067	T	G	Pass	Pass	1	2	513	19.73	2690	-
Patient #1	Chiral true-positive	chr9:130872896	C	T	Pass	Pass	0.0313	64	4	9.31	42	-
Patient #1	Chiral true-positive	chr9:5070033	GAAATGA	G	Pass	Pass	0.5	10	13	17.25	40	-
Patient #1	Chiral false-positive	chr1:114421569	G	A	Pass	Reject	-	61	4	11.13	51	-
Patient #1	Chiral false-positive	chr16:2175362	G	A	Pass	Reject	-	356	6	8.36	36	-
Patient #2	Patient variant candidate	chr7:55191822	T	G	Pass	Pass	-	346	207	19.98	440	Confirmed
Patient #2	Patient variant candidate	chr17:31326080	G	A	Pass	Reject	-	116	4	9.18	51	Not confirmed
Patient #2	Patient variant candidate	chr6:32584280	C	T	Pass	Reject	-	341	9	8.61	72	Not confirmed
Patient #2	Patient variant candidate	chr5:112841474	G	A	Pass	Reject	-	203	3	8.43	46	Not confirmed
Patient #2	Patient variant candidate	chr15:90088627	G	T	Pass	Reject	-	542	6	8.36	34	Not confirmed
Patient #2	Patient variant candidate	chr10:43124939	C	T	Pass	Reject	-	535	7	7.92	29	Not confirmed
Patient #2	Patient variant candidate	chr4:1804428	G	A	Pass	Reject	-	626	8	7.84	34	Not confirmed
Patient #2	Patient variant candidate	chr17:43091801	G	T	Pass	Reject	-	143	6	7.38	57	Not confirmed
Patient #2	Patient variant candidate	chr11:108301649	G	A	Pass	Reject	-	87	2	7.16	43	Not confirmed
Patient #2	Patient variant candidate	chr13:28052568	C	T	Pass	Reject	-	108	5	7.02	34	Not confirmed
Patient #2	Chiral true-positive	chr1:114421610	G	T	Pass	Pass	0.25	106	43	19.98	139	-
Patient #2	Chiral true-positive	chr1:226064434	A	T	Pass	Pass	0.25	23	16	13.17	70	-
Patient #2	Chiral true-positive	chr1:43349338	G	T	Pass	Pass	0.5	61	154	19.73	830	-
Patient #2	Chiral true-positive	chr1:64844834	C	T	Pass	Pass	0.5	150	113	19.98	306	-
Patient #2	Chiral true-positive	chr10:121520163	G	C	Pass	Pass	0.25	90	22	19.87	86	-
Patient #2	Chiral true-positive	chr10:43121968	T	C	Pass	Pass	0.25	456	93	19.87	368	-
Patient #2	Chiral true-positive	chr10:86923490	G	T	Pass	Pass	1	0	361	14.17	2264	-
Patient #2	Chiral true-positive	chr10:87933147	C	G	Pass	Pass	0.25	121	34	13.07	131	-
Patient #2	Chiral true-positive	chr10:87957915	C	T	Pass	Pass	0.0625	130	11	14.99	76	-
Patient #2	Chiral true-positive	chr11:119278181	T	C	Pass	Pass	0.125	126	18	18.44	94	-
Patient #2	Chiral true-positive	chr12:112450395	C	T	Pass	Pass	0.125	44	8	19.87	73	-
Patient #2	Chiral true-positive	chr12:57751647	C	A	Pass	Pass	0.5	521	636	19.73	1743	-
Patient #2	Chiral true-positive	chr13:28018505	C	A	Pass	Pass	0.125	203	39	19.87	120	-
Patient #2	Chiral true-positive	chr14:104780214	C	T	Pass	Pass	1	6	571	19.73	3070	-
Patient #2	Chiral true-positive	chr15:66481793	G	A	Pass	Pass	0.0625	202	8	9.14	65	-
Patient #2	Chiral true-positive	chr15:66485086	C	T	Pass	Pass	0.125	239	44	17.71	150	-
Patient #2	Chiral true-positive	chr15:90088606	C	T	Pass	Pass	0.125	520	63	17.82	247	-
Patient #2	Chiral true-positive	chr16:2175555	A	G	Pass	Pass	0.25	376	110	19.98	320	-
Patient #2	Chiral true-positive	chr16:68812184	A	G	Pass	Pass	0.0625	218	22	16.83	90	-
Patient #2	Chiral true-positive	chr17:12107827	C	T	Pass	Pass	0.25	39	8	19.87	81	-
Patient #2	Chiral true-positive	chr17:39724747	G	T	Pass	Pass	0.0625	415	34	14.99	185	-
Patient #2	Chiral true-positive	chr17:42207711	T	G	Pass	Pass	0.5	245	183	19.98	644	-
Patient #2	Chiral true-positive	chr17:42322402	C	A	Pass	Pass	0.0625	575	44	13.43	113	-
Patient #2	Chiral true-positive	chr17:7673803	G	A	Pass	Pass	0.0625	322	36	16.98	147	-
Patient #2	Chiral true-positive	chr18:51065549	G	A	Pass	Pass	0.5	114	104	19.98	176	-
Patient #2	Chiral true-positive	chr19:1223126	C	G	Pass	Pass	0.5	206	186	19.98	918	-
Patient #2	Chiral true-positive	chr19:4363794	G	A	Pass	Pass	0.25	276	98	19.98	437	-
Patient #2	Chiral true-positive	chr2:197401887	C	T	Pass	Pass	1	0	87	19.73	286	-
Patient #2	Chiral true-positive	chr2:25234374	G	A	Pass	Pass	0.0625	316	19	11.24	89	-
Patient #2	Chiral true-positive	chr2:29213994	A	C	Pass	Pass	0.125	129	19	18.5	78	-
Patient #2	Chiral true-positive	chr2:29223430	C	T	Pass	Pass	0.0156	350	9	9.93	64	-
Patient #2	Chiral true-positive	chr2:47803500	AC	A	Pass	Pass	0.25	139	29	15.52	77	-
Patient #2	Chiral true-positive	chr3:10142050	C	A	Pass	Pass	0.5	15	12	19.98	118	-
Patient #2	Chiral true-positive	chr4:1801841	C	G	Pass	Pass	1	0	8	19.73	190	-
Patient #2	Chiral true-positive	chr5:35874471	A	AAAGGCGGGCAGC	Pass	Pass	0.5	89	33	16.61	102	-
Patient #2	Chiral true-positive	chr6:108664138	C	T	Pass	Pass	1	4	273	11.45	2162	-
Patient #2	Chiral true-positive	chr7:55174015	G	C	Pass	Pass	0.0156	535	16	10.23	160	-
Patient #2	Chiral true-positive	chr9:107487067	T	G	Pass	Pass	1	3	649	19.73	3070	-
Patient #2	Chiral true-positive	chr9:130872896	C	T	Pass	Pass	0.0313	247	7	10.23	77	-
Patient #2	Chiral true-positive	chr9:5070033	GAAATGA	G	Pass	Pass	0.5	10	13	17.22	83	-
Patient #2	Chiral false-positive	chr3:38141200	A	G	Pass	Reject	-	460	8	9.18	46	-
Patient #2	Chiral false-positive	chr7:55181396	G	T	Pass	Reject	-	436	5	8.62	41	-
Patient #3	Patient variant candidate	chr19:38585027	G	T	Pass	Pass	-	252	125	19.98	403	Confirmed
Patient #3	Patient variant candidate	chr2:29920171	C	A	Pass	Pass	-	36	28	19.98	207	Confirmed
Patient #3	Patient variant candidate	chr1:119920252	A	G	Pass	Pass	-	65	16	19.98	142	Confirmed
Patient #3	Patient variant candidate	chr17:7675132	C	A	Pass	Pass	-	5	48	19.73	451	Confirmed
Patient #3	Patient variant candidate	chr13:32326132	C	T	Pass	Pass	-	2	43	19.73	410	Confirmed
Patient #3	Patient variant candidate	chr3:37012059	G	A	Pass	Pass	-	26	5	18.59	68	Not confirmed
Patient #3	Patient variant candidate	chr7:117509096	G	T	Pass	Pass	-	18	3	12.94	37	Not confirmed
Patient #3	Patient variant candidate	chr6:37170611	G	A	Pass	Pass	-	51	5	11.22	44	Not confirmed
Patient #3	Patient variant candidate	chr22:46720166	G	T	Pass	Reject	-	195	4	9.38	48	Not confirmed
Patient #3	Patient variant candidate	chr2:47805631	T	C	Pass	Reject	-	9	2	9.33	20	Not confirmed
Patient #3	Patient variant candidate	chr9:132901689	T	C	Pass	Reject	-	73	5	9.08	43	Not confirmed
Patient #3	Patient variant candidate	chr22:23182093	T	C	Pass	Reject	-	274	13	9.06	67	Not confirmed
Patient #3	Patient variant candidate	chr9:5050706	C	T	Pass	Reject	-	64	4	9.04	40	Not confirmed
Patient #3	Patient variant candidate	chr2:29227663	G	A	Pass	Reject	-	71	4	8.69	42	Not confirmed
Patient #3	Patient variant candidate	chrX:71128696	C	G	Pass	Reject	-	74	4	8.56	37	Not confirmed
Patient #3	Patient variant candidate	chr19:38478569	C	T	Pass	Reject	-	360	7	8.48	39	Not confirmed
Patient #3	Patient variant candidate	chr4:186707898	T	C	Pass	Reject	-	107	5	8.48	38	Not confirmed
Patient #3	Patient variant candidate	chr3:65381979	G	A	Pass	Reject	-	113	3	8.36	37	Not confirmed
Patient #3	Patient variant candidate	chr15:98916831	G	A	Pass	Reject	-	131	5	8.36	33	Not confirmed
Patient #3	Patient variant candidate	chr2:233772281	C	T	Pass	Reject	-	135	4	8.36	32	Not confirmed
Patient #3	Patient variant candidate	chr9:21971033	G	A	Pass	Reject	-	19	3	8.35	40	Not confirmed
Patient #3	Patient variant candidate	chr16:2079635	C	T	Pass	Reject	-	229	6	8.24	36	Not confirmed
Patient #3	Patient variant candidate	chr19:38466222	G	A	Pass	Reject	-	225	5	8.15	63	Not confirmed
Patient #3	Patient variant candidate	chr13:32333195	G	T	Pass	Reject	-	100	4	7.92	30	Not confirmed
Patient #3	Patient variant candidate	chr19:38527741	G	A	Pass	Reject	-	127	5	7.41	30	Not confirmed
Patient #3	Patient variant candidate	chr19:38485710	C	T	Pass	Reject	-	102	5	7.11	30	Not confirmed
Patient #3	Chiral true-positive	chr17:42207711	T	G	Pass	Pass	0.25	48	16	19.98	416	-
Patient #3	Chiral true-positive	chr19:1223126	C	G	Pass	Pass	0.25	16	14	19.98	384	-
Patient #3	Chiral true-positive	chr1:64844834	C	T	Pass	Pass	0.5	36	88	19.98	324	-
Patient #3	Chiral true-positive	chr18:51065549	G	A	Pass	Pass	0.5	105	77	19.98	305	-
Patient #3	Chiral true-positive	chr19:4363794	G	A	Pass	Pass	0.25	35	6	19.98	281	-
Patient #3	Chiral true-positive	chr16:2175555	A	G	Pass	Pass	0.25	292	56	19.98	202	-
Patient #3	Chiral true-positive	chr1:114421610	G	T	Pass	Pass	1	0	208	19.98	159	-
Patient #3	Chiral true-positive	chr2:29213994	A	C	Pass	Pass	0.25	32	7	19.98	116	-
Patient #3	Chiral true-positive	chr3:10142050	C	A	Pass	Pass	0.0625	33	7	19.98	76	-
Patient #3	Chiral true-positive	chr15:66485086	C	T	Pass	Pass	0.125	38	3	19.87	180	-
Patient #3	Chiral true-positive	chr10:43121968	T	C	Pass	Pass	0.125	25	5	19.87	165	-
Patient #3	Chiral true-positive	chr10:87957915	C	T	Pass	Pass	0.5	170	241	19.87	117	-
Patient #3	Chiral true-positive	chr12:112450395	C	T	Pass	Pass	0.125	97	14	19.87	91	-
Patient #3	Chiral true-positive	chr17:12107827	C	T	Pass	Pass	1	5	240	19.87	79	-
Patient #3	Chiral true-positive	chr10:121520163	G	C	Pass	Pass	0.125	75	19	19.77	99	-
Patient #3	Chiral true-positive	chr9:107487067	T	G	Pass	Pass	0.125	325	42	19.73	2538	-
Patient #3	Chiral true-positive	chr14:104780214	C	T	Pass	Pass	0.25	213	73	19.73	1387	-
Patient #3	Chiral true-positive	chr12:57751647	C	A	Pass	Pass	0.0625	70	6	19.73	690	-
Patient #3	Chiral true-positive	chr1:43349338	G	T	Pass	Pass	0.25	26	5	19.73	411	-
Patient #3	Chiral true-positive	chr2:197401887	C	T	Pass	Pass	0.0625	255	17	19.73	216	-
Patient #3	Chiral true-positive	chr4:1801841	C	G	Pass	Pass	0.5	96	67	19.73	160	-
Patient #3	Chiral true-positive	chr13:28018505	C	A	Pass	Pass	0.0625	79	10	18.44	139	-
Patient #3	Chiral true-positive	chr15:90088606	C	T	Pass	Pass	0.5	59	43	18.09	164	-
Patient #3	Chiral true-positive	chr17:7673803	G	A	Pass	Pass	0.5	102	87	18.09	96	-
Patient #3	Chiral true-positive	chr9:5070033	GAAATGA	G	Pass	Pass	0.25	236	89	17.22	113	-
Patient #3	Chiral true-positive	chr5:35874471	A	AAAGGCGGGCAGC	Pass	Pass	1	0	23	16.57	120	-
Patient #3	Chiral true-positive	chr16:68812184	A	G	Pass	Pass	0.0625	137	8	16.38	59	-
Patient #3	Chiral true-positive	chr10:86923490	G	T	Pass	Pass	0.125	27	6	14.17	1195	-
Patient #3	Chiral true-positive	chr6:108664138	C	T	Pass	Pass	0.25	52	8	13.14	1040	-
Patient #3	Chiral true-positive	chr10:87933147	C	G	Pass	Pass	0.5	11	9	12.28	109	-
Patient #3	Chiral true-positive	chr17:39724747	G	T	Pass	Pass	1	0	8	12.13	112	-
Patient #3	Chiral true-positive	chr1:226064434	A	T	Pass	Pass	0.5	45	12	11.71	40	-
Patient #3	Chiral true-positive	chr2:25234374	G	A	Pass	Pass	1	1	93	11.12	90	-
Patient #3	Chiral true-positive	chr7:55174015	G	C	Pass	Pass	0.0156	174	9	10.36	107	-
Patient #3	Chiral true-positive	chr9:130872896	C	T	Pass	Pass	1	2	557	10.23	88	-
Patient #3	Chiral true-positive	chr2:47803500	AC	A	Pass	Pass	0.0313	200	7	8.92	50	-
Patient #3	Chiral true-positive	chr11:119278181	T	C	Pass	Pass	0.5	9	10	8.16	29	-
Patient #3	Chiral false-positive	chr2:208248404	G	T	Pass	Reject	-	197	5	10.23	66	-
Patient #3	Chiral false-positive	chr3:38141200	A	G	Pass	Reject	-	318	6	9.82	78	-
Patient #3	Chiral false-positive	chr1:114421569	G	A	Pass	Reject	-	74	4	9.31	47	-

## Sheet: Sheet2
Patient #3	Chiral true-positive	chr17:42207711	T	G	Pass	Pass	0.25	48	16	19.98	416	-
Patient #3	Chiral true-positive	chr19:1223126	C	G	Pass	Pass	0.25	16	14	19.98	384	-
Patient #3	Chiral true-positive	chr1:64844834	C	T	Pass	Pass	0.5	36	88	19.98	324	-
Patient #3	Chiral true-positive	chr18:51065549	G	A	Pass	Pass	0.5	105	77	19.98	305	-
Patient #3	Chiral true-positive	chr19:4363794	G	A	Pass	Pass	0.25	35	6	19.98	281	-
Patient #3	Chiral true-positive	chr16:2175555	A	G	Pass	Pass	0.25	292	56	19.98	202	-
Patient #3	Chiral true-positive	chr1:114421610	G	T	Pass	Pass	1	0	208	19.98	159	-
Patient #3	Chiral true-positive	chr2:29213994	A	C	Pass	Pass	0.25	32	7	19.98	116	-
Patient #3	Chiral true-positive	chr3:10142050	C	A	Pass	Pass	0.0625	33	7	19.98	76	-
Patient #3	Chiral true-positive	chr15:66485086	C	T	Pass	Pass	0.125	38	3	19.87	180	-
Patient #3	Chiral true-positive	chr10:43121968	T	C	Pass	Pass	0.125	25	5	19.87	165	-
Patient #3	Chiral true-positive	chr10:87957915	C	T	Pass	Pass	0.5	170	241	19.87	117	-
Patient #3	Chiral true-positive	chr12:112450395	C	T	Pass	Pass	0.125	97	14	19.87	91	-
Patient #3	Chiral true-positive	chr17:12107827	C	T	Pass	Pass	1	5	240	19.87	79	-
Patient #3	Chiral true-positive	chr10:121520163	G	C	Pass	Pass	0.125	75	19	19.77	99	-
Patient #3	Chiral true-positive	chr9:107487067	T	G	Pass	Pass	0.125	325	42	19.73	2538	-
Patient #3	Chiral true-positive	chr14:104780214	C	T	Pass	Pass	0.25	213	73	19.73	1387	-
Patient #3	Chiral true-positive	chr12:57751647	C	A	Pass	Pass	0.0625	70	6	19.73	690	-
Patient #3	Chiral true-positive	chr1:43349338	G	T	Pass	Pass	0.25	26	5	19.73	411	-
Patient #3	Chiral true-positive	chr2:197401887	C	T	Pass	Pass	0.0625	255	17	19.73	216	-
Patient #3	Chiral true-positive	chr4:1801841	C	G	Pass	Pass	0.5	96	67	19.73	160	-
Patient #3	Chiral true-positive	chr13:28018505	C	A	Pass	Pass	0.0625	79	10	18.44	139	-
Patient #3	Chiral true-positive	chr15:90088606	C	T	Pass	Pass	0.5	59	43	18.09	164	-
Patient #3	Chiral true-positive	chr17:7673803	G	A	Pass	Pass	0.5	102	87	18.09	96	-
Patient #3	Chiral true-positive	chr9:5070033	GAAATGA	G	Pass	Pass	0.25	236	89	17.22	113	-
Patient #3	Chiral true-positive	chr5:35874471	A	AAAGGCGGGCAGC	Pass	Pass	1	0	23	16.57	120	-
Patient #3	Chiral true-positive	chr16:68812184	A	G	Pass	Pass	0.0625	137	8	16.38	59	-
Patient #3	Chiral true-positive	chr10:86923490	G	T	Pass	Pass	0.125	27	6	14.17	1195	-
Patient #3	Chiral true-positive	chr6:108664138	C	T	Pass	Pass	0.25	52	8	13.14	1040	-
Patient #3	Chiral true-positive	chr10:87933147	C	G	Pass	Pass	0.5	11	9	12.28	109	-
Patient #3	Chiral true-positive	chr17:39724747	G	T	Pass	Pass	1	0	8	12.13	112	-
Patient #3	Chiral true-positive	chr1:226064434	A	T	Pass	Pass	0.5	45	12	11.71	40	-
Patient #3	Chiral true-positive	chr2:25234374	G	A	Pass	Pass	1	1	93	11.12	90	-
Patient #3	Chiral true-positive	chr7:55174015	G	C	Pass	Pass	0.015625	174	9	10.36	107	-
Patient #3	Chiral true-positive	chr9:130872896	C	T	Pass	Pass	1	2	557	10.23	88	-
Patient #3	Chiral true-positive	chr2:47803500	AC	A	Pass	Pass	0.03125	200	7	8.92	50	-
Patient #3	Chiral true-positive	chr11:119278181	T	C	Pass	Pass	0.5	9	10	8.16	29	-
