# Supplementary material for: Chiral DNA sequences as commutable controls for clinical genomics
Source: Nat Commun. 2019 Mar 22;10:1342. doi: 10.1038/s41467-019-09272-0 (PMC6430799; doi:10.1038/s41467-019-09272-0)
Supplement: Supplementary file 6 — Supplementary Data 2 [file 41467_2019_9272_MOESM6_ESM.xlsx]

## Sheet: Sheet1
False-positive variant candidates detected in chiral standards that were passed by standard filtering:
Position	Ref	Alt	Gene	Consequence	Protein_position	Amino_acid	PolyPhen	Existing_variation
chr16:2175362	G	A	TRAF7	missense_variant	483	C/Y	probably_damaging(1)	-
chr3:38141200	A	G	MYD88	missense_variant	290	R/G	probably_damaging(0.996)	-
chr1:114421569	G	A	TRIM33	missense_variant	643	T/M	probably_damaging(0.998)	rs760094981,COSM4736051,COSM4736052
chr7:55181396	G	T	EGFR	missense_variant	796	G/V	probably_damaging(1)	COSM133565,COSM27568
chr2:208248404	G	T	IDH1	missense_variant	127	P/T	possibly_damaging(0.446)	rs751189315
Spurious somatic variant candidates detected in patient tumor samples (rejected by sample-specific optimized filtering):
Position	Ref	Alt	Gene	Consequence	Protein_position	Amino_acid	PolyPhen	Existing_variation
chr7:55142378	G	T	EGFR	missense_variant	61	V/F	probably_damaging(1)	-
chr22:29678286	G	A	NF2	missense_variant	513	D/N	probably_damaging(0.938)	-
chr12:121001113	G	A	HNF1A	missense_variant	613	G/D	possibly_damaging(0.707)	-
chr9:136510762	C	T	NOTCH1	synonymous_variant	877	P	-	rs777573424,COSM3905779,COSM3905780,COSM753124,COSM753125
chr6:26031749	G	T	HIST1H3B	synonymous_variant	104	L	-	COSM4487028
chr7:117642574	C	T	CFTR	missense_variant	1285	A/V	probably_damaging(0.999)	rs397508617,CM113212
chr17:31326080	G	A	NF1	missense_variant	1678	G/D	probably_damaging(0.996)	CD001521
chr6:32584280	C	T	HLA-DRB1	missense_variant	67	V/M	benign(0.007)	rs17878614
chr5:112841474	G	A	APC	synonymous_variant	1960	P	-	rs465899,COSM3760872
chr15:90088627	G	T	IDH2	missense_variant	113	T/N	possibly_damaging(0.684)	-
chr10:43124939	C	T	RET	missense_variant	999	A/V	benign(0.257)	rs748288493,COSM3790781,COSM3790782,COSM6240510,COSM6240511
chr4:1804428	G	A	FGFR3	missense_variant	392	A/T	benign(0.003)	-
chr17:43091801	G	T	BRCA1	missense_variant	1244	H/N	benign(0.433)	-
chr11:108301649	G	A	ATM	missense_variant	1727	V/I	benign(0.036)	rs1064793458
chr13:28052568	C	T	FLT3	synonymous_variant	197	V	-	-
chr22:46720166	G	T	CERK	missense_variant	100	A/E	benign(0.03)	-
chr2:47805631	T	C	MSH6	synonymous_variant	1190	F	-	rs1060504765
chr9:132901689	T	C	TSC1	missense_variant	801	E/G	possibly_damaging(0.905)	-
chr22:23182093	T	C	BCR	missense_variant	378	F/S	benign(0.188)	-
chr9:5050706	C	T	JAK2	synonymous_variant	163	H	-	rs2230722,COSM4432269
chr2:29227663	G	A	ALK	missense_variant	942	A/V	probably_damaging(0.996)	COSM3783428
chrX:71128696	C	G	MED12	synonymous_variant	1151	A	-	-
chr19:38478569	C	T	RYR1	missense_variant	1530	A/V	probably_damaging(0.983)	-
chr4:186707898	T	C	FAT1	missense_variant	644	R/G	benign(0.159)	-
chr3:65381979	G	A	MAGI1	missense_variant	895	P/S	possibly_damaging(0.559)	-
chr15:98916831	G	A	IGF1R	missense_variant	719	R/H	possibly_damaging(0.858)	COSM6684184
chr2:233772281	C	T	UGT1A1	missense_variant	442	R/C	probably_damaging(0.969)	rs143033456
chr9:21971033	G	A	CDKN2A	missense_variant	109	A/V	benign(0.177)	CD024714,CM072933
chr16:2079635	C	T	TSC2	synonymous_variant	1121	S	-	-
chr19:38466222	G	A	RYR1	missense_variant	1001	G/D	possibly_damaging(0.707)	-
chr13:32333195	G	T	BRCA2	missense_variant	573	A/S	benign(0.013)	-
chr19:38485710	C	T	RYR1	synonymous_variant	1685	C	-	rs761393058
