# Supplementary material for: Chiral DNA sequences as commutable controls for clinical genomics
Source: Nat Commun. 2019 Mar 22;10:1342. doi: 10.1038/s41467-019-09272-0 (PMC6430799; doi:10.1038/s41467-019-09272-0)
Supplement: Supplementary file 7 — Source Data [file 41467_2019_9272_MOESM7_ESM.xlsx]

## Sheet: Figure 1d
Figure 1d	Mirrored PCR reactions across temperature gradient
Figure 1d	Mirrored PCR reactions across Magnesium ion concentration gradient
